# Supplementary material for: Using Principles from Applied Behaviour Analysis to Address an Undesired Behaviour: Functional Analysis and Treatment of Jumping Up in Companion Dogs
Source: Animals (Basel). 2019 Dec 6;9(12):1091. doi: 10.3390/ani9121091 (PMC6940775; doi:10.3390/ani9121091)
Supplement: Supplementary file 1 [file animals-09-01091-s001.zip]

Archive with 1 entries (1 files):
- animals-654158-supplementary.xlsx
