# Supplementary material for: Using Principles from Applied Behaviour Analysis to Address an Undesired Behaviour: Functional Analysis and Treatment of Jumping Up in Companion Dogs
Source: Animals (Basel). 2019 Dec 6;9(12):1091. doi: 10.3390/ani9121091 (PMC6940775; doi:10.3390/ani9121091)
Supplement: Supplementary file 1 [file animals-09-01091-s001.zip › animals-654158-supplementary.xlsx]

## Sheet: Tau D01
Attention	Control	Demand	Ignore	Tangible
3	0	4	4	9
16	1	5	3	12
6	1	2	0	11
0	0	3	4	8
15	0	3	3	8
Tau calculations
ID	Label	S	PAIRS	TAU	TAUb	VARs	SD	SDtau	Z	P Value	CI 85%	CI 90%
Contrast:
0	Contl vs Attn	18	25	0.72	0.766	91.6667	9.5743	0.383	1.88	0.0601	0.169<>1	0.090<>1
1	Contl vs Dem	25	25	1	1	91.6667	9.5743	0.383	2.6112	0.009	0.449<>1	0.370<>1
2	Contl vs Ign	18	25	0.72	0.766	91.6667	9.5743	0.383	1.88	0.0601	0.169<>1	0.090<>1
3	Contl vs Tang	25	25	1	1	91.6667	9.5743	0.383	2.6112	0.009	0.449<>1	0.370<>1
4	Attn vs Tang	5	25	0.2	0.2	91.6667	9.5743	0.383	0.5222	0.6015	-0.351<>0.751	-0.430<>0.830
5	Attn vs Dem	-9	25	-0.36	-0.375	91.6667	9.5743	0.383	-0.94	0.3472	-0.911<>0.191	-0.990<>0.270
6	Attn vs Ign	-10	25	-0.4	-0.4255	91.6667	9.5743	0.383	-1.0445	0.2963	-0.951<>0.151	-1<>0.230
7	Dem vs Tang	25	25	1	1	91.6667	9.5743	0.383	2.6112	0.009	0.449<>1	0.370<>1
8	Ign vs Tang	25	25	1	1	91.6667	9.5743	0.383	2.6112	0.009	0.449<>1	0.370<>1
Label	Tau	Var-Tau	Z	P-Value	CI 85%	CI 90%	CI 95%
#4+#5+#6	-0.1867	0.2211	-0.8442	0.3985	-0.5051<>0.1317	-0.5504<>0.1771	-0.6200<>0.2467
#4+#7+#8	0.7333	0.2211	3.3166	0.0009	0.4149<>1	0.3696<>1	0.3000<>1

## Sheet: Tau D02
Attention	Control	Demand	Ignore	Tangible
0	1	0	0	7
0	0	1	1	5
0	2	0	0	6
0	3	1	1	8
Tau calculations
ID	Label	S	PAIRS	TAU	TAUb	VARs	SD	SDtau	Z	P Value	CI 85%	CI 90%
Contrasts:
0	Contl02 vs Attn02	-12	16	-0.75	-0.8571	48	6.9282	0.433	-1.7321	0.0833	-1<>-0.126	-1<>-0.038
1	Contl02 vs Dem02	-8	16	-0.5	-0.5714	48	6.9282	0.433	-1.1547	0.2482	-1<>0.124	-1<>0.212
2	Contl02 vs Ign02	-8	16	-0.5	-0.5714	48	6.9282	0.433	-1.1547	0.2482	-1<>0.124	-1<>0.212
3	Contl02 vs Tang02	16	16	1	1	48	6.9282	0.433	2.3094	0.0209	0.376<>1	0.288<>1
4	Ign02 vs Tang02	16	16	1	1	48	6.9282	0.433	2.3094	0.0209	0.376<>1	0.288<>1
5	Dem02 vs Tang02	16	16	1	1	48	6.9282	0.433	2.3094	0.0209	0.376<>1	0.288<>1
6	Attn02 vs Tang02	16	16	1	1	48	6.9282	0.433	2.3094	0.0209	0.376<>1	0.288<>1

## Sheet: Tau D03
Attention	Control	Demand	Ignore	Tangible
1	0	3	2	3
6	1	4	2	9
5	0	0	3	9
5	1	1	1	5
Tau calculations
ID	Label	S	PAIRS	TAU	TAUb	VARs	SD	SDtau	Z	P Value	CI 85%	CI 90%
Contrast:
0	Contl03 vs Attn03	14	16	0.875	0.9333	48	6.9282	0.433	2.0207	0.0433	0.251<>1	0.163<>1
1	Contl03 vs Dem03	8	16	0.5	0.5714	48	6.9282	0.433	1.1547	0.2482	-0.124<>1	-0.212<>1
2	Contl03 vs Ign03	14	16	0.875	0.9333	48	6.9282	0.433	2.0207	0.0433	0.251<>1	0.163<>1
3	Contl03 vs Tang03	16	16	1	1	48	6.9282	0.433	2.3094	0.0209	0.376<>1	0.288<>1
4	Attn03 vs Tang03	6	16	0.375	0.4	48	6.9282	0.433	0.866	0.3865	-0.249<>0.999	-0.337<>1
5	Dem03 vs Tang03	13	16	0.8125	0.8387	48	6.9282	0.433	1.8764	0.0606	0.189<>1	0.100<>1
6	Ign03 vs Tang03	15	16	0.9375	0.9677	48	6.9282	0.433	2.1651	0.0304	0.314<>1	0.225<>1
7	Attn03 vs Dem03	-11	16	-0.6875	-0.7097	48	6.9282	0.433	-1.5877	0.1124	-1<>-0.064	-1<>0.025
8	Attn03 vs Ign03	-9	16	-0.5625	-0.5806	48	6.9282	0.433	-1.299	0.1939	-1<>0.061	-1<>0.150
Label	Tau	Var-Tau	Z	P-Value	CI 85%	CI 90%	CI 95%
#4+#7+#8	-0.2917	0.25	-1.1667	0.2433	-0.6517<>0.0683	-0.7029<>0.1196	-0.7817<>0.1983
#4+#5+#6	0.7083	0.25	2.8333	0.0046	0.3483<>1	0.2971<>1	0.2183<>1

## Sheet: Tau D04
Attention	Control	Demand	Ignore	Tangible
8	6	2	0	0
0	5	1	0	0
5	0	0	1	3
0	0	0	0	0
0	0	0	0	3
0	0	0	0	5
0	1	3	0	9
0	0	0	0	9
0	0	0	1	10
0	0	0	0	9
Tau calculations
ID	Label	S	PAIRS	TAU	TAUb	VARs	SD	SDtau	Z	P Value	CI 85%	CI 90%
Contrast:
0	Contl04 vs Attn04	-7	100	-0.07	-0.0979	700	26.4575	0.2646	-0.2646	0.7913	-0.451<>0.311	-0.505<>0.365
1	Contl04 vs Dem04	-4	100	-0.04	-0.0533	700	26.4575	0.2646	-0.1512	0.8798	-0.421<>0.341	-0.475<>0.395
2	Contl04 vs Ign04	-14	100	-0.14	-0.1972	700	26.4575	0.2646	-0.5292	0.5967	-0.521<>0.241	-0.575<>0.295
3	Contl04 vs Tang04	50	100	0.5	0.5618	700	26.4575	0.2646	1.8898	0.0588	0.119<>0.881	0.065<>0.935
4	Ign04 vs Tang04	64	100	0.64	0.7273	700	26.4575	0.2646	2.419	0.0156	0.259<>1	0.205<>1
5	Dem04 vs Tang04	59	100	0.59	0.6667	700	26.4575	0.2646	2.23	0.0257	0.209<>0.971	0.155<>1
6	Attn04 vs Tang04	53	100	0.53	0.6057	700	26.4575	0.2646	2.0032	0.0452	0.149<>0.911	0.095<>0.965
7	Attn04 vs Dem04	4	100	0.04	0.0556	700	26.4575	0.2646	0.1512	0.8798	-0.341<>0.421	-0.395<>0.475
8	Attn04 vs Ign04	-4	100	-0.04	-0.0588	700	26.4575	0.2646	-0.1512	0.8798	-0.421<>0.341	-0.475<>0.395
Label	Tau	Var-Tau	Z	P-Value	CI 85%	CI 90%	CI 95%
#6+#7+#8	0.1767	0.1528	1.1566	0.2475	-0.0433<>0.3966	-0.0746<>0.4279	-0.1227<>0.4761
#4+#5+#6	0.5867	0.1528	3.8406	0.0001	0.3667<>0.8066	0.3354<>0.8379	0.2873<>0.8861

## Sheet: Tau D05
Attention	Control	Demand	Ignore	Tangible
1	9	0	0	3
4	0	0	0	2
1	0	0	4	3
10	1	0	6	2
8	3	0	0	2
Tau calculations
ID	Label	S	PAIRS	TAU	TAUb	VARs	SD	SDtau	Z	P Value	CI 85%	CI 90%
Contrast:
0	Contl05 vs Attn05	11	25	0.44	0.4583	91.6667	9.5743	0.383	1.1489	0.2506	-0.111<>0.991	-0.190<>1
1	Contl05 vs Dem05	-15	25	-0.6	-0.75	91.6667	9.5743	0.383	-1.5667	0.1172	-1<>-0.049	-1<>0.030
2	Contl05 vs Ign05	-3	25	-0.12	-0.1364	91.6667	9.5743	0.383	-0.3133	0.754	-0.671<>0.431	-0.750<>0.510
3	Contl05 vs Tang05	7	25	0.28	0.2917	91.6667	9.5743	0.383	0.7311	0.4647	-0.271<>0.831	-0.350<>0.910
4	Attn05 vs Dem05	-25	25	-1	-1	91.6667	9.5743	0.383	-2.6112	0.009	-1<>-0.449	-1<>-0.370
5	Attn05 vs Ign05	-14	25	-0.56	-0.5714	91.6667	9.5743	0.383	-1.4623	0.1437	-1<>-0.009	-1<>0.070
6	Attn05 vs Tang05	-5	25	-0.2	-0.2	91.6667	9.5743	0.383	-0.5222	0.6015	-0.751<>0.351	-0.830<>0.430
Label	Tau	Var-Tau	Z	P-Value	CI 85%	CI 90%	CI 95%
#1+#2+#3	-0.1467	0.2211	-0.6633	0.5071	-0.4651<>0.1717	-0.5104<>0.2171	-0.5800<>0.2867
#4+#5+#6	-0.5867	0.2211	-2.6533	0.008	-0.9051<>-0.2683	-0.9504<>-0.2229	-1<>-0.1533
